# Supplementary material for: Efficient Isolation of Outer Membrane Vesicles (OMVs) Secreted by Gram-Negative Bacteria via a Novel Gradient Filtration Method
Source: Membranes (Basel). 2024 Jun 6;14(6):135. doi: 10.3390/membranes14060135 (PMC11205348; doi:10.3390/membranes14060135)
Supplement: Supplementary file 1 [file membranes-14-00135-s001.zip]

Archive with 1 entries (1 files):
- membranes-2986238-supplementary.pdf
